# Supplementary material for: Laser Cutting Coupled with Electro-Exfoliation to Prepare Versatile Planar Graphene Electrodes for Energy Storage
Source: Int J Mol Sci. 2023 Mar 15;24(6):5599. doi: 10.3390/ijms24065599 (PMC10059886; doi:10.3390/ijms24065599)
Supplement: Supplementary file 1 [file ijms-24-05599-s001.zip]

Archive with 1 entries (1 files):
- ijms-2264375-supplementary.pdf
